# Supplementary material for: Toward exact predictions of spin-phonon relaxation times: An ab initio implementation of open quantum systems theory
Source: Sci Adv. 2022 Aug 5;8(31):eabn7880. doi: 10.1126/sciadv.abn7880 (PMC9355363; doi:10.1126/sciadv.abn7880)
Supplement: Supplementary file 3 — Movies S1 and S2 [file sciadv.abn7880_movies_s1_and_s2.zip]

Archive with 2 entries (2 files):
- sciadv.abn7880_movie_s1.avi
- sciadv.abn7880_movie_s2.avi
